# Supplementary material for: A Systematic Comparison of Antiandrogens Identifies Androgen Receptor Protein Stability as an Indicator for Treatment Response
Source: Life (Basel). 2021 Aug 25;11(9):874. doi: 10.3390/life11090874 (PMC8468615; doi:10.3390/life11090874)
Supplement: Supplementary file 1 [file life-11-00874-s001.zip]

Archive with 1 entries (1 files):
- SFIG.pdf
